# Supplementary material for: Systematic Study of Quaternary Ammonium Cations for Bromine Sequestering Application in High Energy Density Electrolytes for Hydrogen Bromine Redox Flow Batteries
Source: Molecules. 2021 May 6;26(9):2721. doi: 10.3390/molecules26092721 (PMC8124678; doi:10.3390/molecules26092721)
Supplement: Supplementary file 1 [file molecules-26-02721-s001.zip]

Archive with 1 entries (1 files):
- molecules-1143701-supplementary.pdf
